# Supplementary material for: EEG Frequency Bands in Psychiatric Disorders: A Review of Resting State Studies
Source: Front Hum Neurosci. 2019 Jan 9;12:521. doi: 10.3389/fnhum.2018.00521 (PMC6333694; doi:10.3389/fnhum.2018.00521)
Supplement: Supplementary file 1 [file Table_1.xlsx]

## Sheet: Supplementary Table 1
Study	TOTAL N	% Controls	Average age (years)	% Females	Eyes open (EO) or closed (EC)	Reference Type	Recording length (mins)	FFT Epoch length (secs)	Frequency bands analyzed	Absolute (A) or Relative (R)
ADHD (children)
Barry et al 2009	100	50	10.2	36	EC	LE	-	2	D, T, A, B, G	A&R
Barry et al 2009_2	60	50	10.5	0	EC	LE	5	1	D, T, A, B	R
Barry et al 2010	80	50	10.1	27	EC	LE	5	2	D, T, A, B, G	A&R
Buyck & Wiersema 2014	50	58	10.3	46	EC & EO	Av	6	2	T, A, B	A
Buyck & Wiersema 2015	43	51	10.2	37	EC & EO	Av	6	2	T, A, B	A
Clarke et al 1998	60	33	10.2	20	EC	LE	-	2.5	D, T, A, B	A&R
Clarke et al 2001	240	33	-	50	EC	LE	-	2.5	D, T, A, B	A&R
Clarke et al 2001_2	120	33	10.3	20	EC	LE	-	2.5	D, T, A, B	A&R
Clarke et al 2001_3	224	18	-	0	EC	LE	-	2.5	D, T, A, B	R
Clarke et al 2001_4	378	21	10	-	EC	LE	-	2.5	D, T, A, B	A&R
Clarke et al 2002	90	44	-	0	EC	LE	-	2.5	D, T, A, B	A&R
Clarke et al 2002_2	70	50	10.4	0	EC	LE	-	2.5	D, T, A, B	A&R
Clarke et al 2002_3	60	33	10.4	12	EC	LE	-	2.5	D, T, A, B	A&R
Clarke et al 2002_4	140	29	-	0	EC	LE	-	2.5	D, T, A, B	R
Clarke et al 2002_5	40	50	10	0	EC	LE	-	2.5	D, T, A, B	A&R
Clarke et al 2002_6	40	50	10	10	EC	LE	-	2.5	D, T, A, B	A&R
Clarke et al 2003	140	29	10.3	100	EC	LE	20	2.5	D, T, A, B	A&R
Clarke et al 2006	80	50		10	EC	LE	-	2.56	D, T, A, B	A&R
Clarke et al 2007	38	53	9.5	100	EC	LE	-	2.56	D, T, A, B	A&R
Clarke et al 2008_2	40	50	10.5	30	EC	LE	-	2.56	D, T, A, B	A&R
Clarke et al 2011	76	50	9.8	0	EC	LE	15	2.56	D, T, A, B	A&R
Clarke et al 2013	171	39	9.7	0	EC	LE	10.5	1	D, T, A, B	R
Clarke et al 2016	60	33	10	0	EC	LE	-	2.56	D, T, A, B	R
Dupuy et al 2011	90	33	10	100	EC	LE	-	2.56	D, T, A, B	A&R
Dupuy et al 2013	240	33	10.4	50	EC	LE	5	2.56	D, T, A, B	A&R
Dupuy et al 2014	80	50	9.4	100	EC	LE	5	2	D, T, A, B, G	A&R
Dupuy et al 2014_2	60	33	10.2	100	EC	LE	5	2.56	D, T, A, B	A&R
Fonseca et al 2008	60	50	9	20	EC	EL	6	2.56	D, T, A, B	A&R
Fonseca et al 2013	76	50	9	26	EC & EO	EL	4	2.56	D, T, A, B	A
Giertuga et al 2017	141	52	13.1	17	EC	Av	3	1	D, T, A, B	A
Hermens et al 2005	92	50	13.7	32	EO	Mas	3	4	T	-
Hermens et al 2005	60	50	13.8	18	EO	Mas	3	4	D, T, A, B	A
Hermens et al 2005_1	140	50	13.5	31	EC	Mas	2	4	D, T, A, B	A
Hobbs et al 2007	30	50	15.2	0	EC	LE	-	1	D, T, A, B	A&R
Jarrett et al 2017	41	49	9.5	41	EC & EO	Av	4	1.024	T, B	-
Kamida et al 2016	139	42	8.5	36	EC	-	-	3	D, T, A, B, G	-
Kim et al 2016	97	45	9.85	25	EC	Mas	4	1	D, T, A, B	A
Kitsune et al 2015	161	53	18.5	6	EO	Av	6	2	D, T, A, B	A
Kitsune et al 2015	161	53	18.5	6	EO	Av	6	2	D, T, A, B	A
Kuperman et al 1996	28	43	10	32	EO	LE	-	2	D, T, A, B	R
Lansbergen et al 2011	98	50	12.3	0	EC & EO	Mas	4	2	T, B	-
Magee et al 2005	320	21	10	0	EC	LE	15	2.56	D, T, A, B	R
Ogrim et al 2012	101	39	11	35	EO	LE	-	-	T, B	A
Park et al 2017	29	48	14	0	EC	A2	10	300	D, T, A, B	R
Roh et al 2015	35	57	9.6	0	EC & EO	Av	6	2	D, T, A, B, G	R
Rommel et al 2017	204	66	18.2	18	EO	Av	3	2	D, T, A, B	A
Shephard et al 2018	44	59	9.95	0	EO	Av	6	2	D, T, A, B	A
Shi et al 2012	88	50	8.4	18	EC	A1	10	600	T, A, B	R
Sohn et al 2010	23	52	16.6	0	EO	-	2	20	T, A, B, G	R
Swartwood et al 2003	46	50	10	0	EO	LE	2	-	D, T, A, B	-
Thomas et al 2016	37	49	9.3	33	-	EL	5	-	T, A, B	-
Tye et al 2014	208	36	-	0	EO	Av	3	2	T	A
ADHD (children & adults)
Bresnahan et al 1999	150	50	-	49	EO	LE	2	-	D, T, A, B	A&R
Buyck & Wiersema 2014_2	66/51	49	10.2/34.5	38/49	EC	Av	3	2	T, B	A&R
Liechti et al 2013	62/43	49	11.1/43.3	39	EC & EO	Av	6	2.048	D, T, A, B	A&R
Markovska-Simoska & Pop-Jordanova 2017	60/60	50	9.7/35.5	0	EO	Av	5	4	D, T, A, B	A&R
Poil et al 2014	41/49	45	10.7/36	42/54	EC	Av	2.5	5.12	D, T, A, B, G	A
ADHD (adults)
Bresnahan & Barry 2002	100	50	31.6	50	EO	LE	2	2	D, T, A, B	A&R
Bresnahan et al 2006	100	50	31.6	50	EO	LE	2	2	D, T, A, B	A&R
Clarke et al 2008	40	50	21	0	EC	LE	-	1	D, T, A, B	A&R
Hermens et al 2004	70	50	41	40	EC	EL	2	2	D, T, A, B	A
Koehler et al 2009	68	50	32.8	50	EC	Av	5	2.05	D, T, A, B	A
Rommel et al 2016	40	50	37	100	EC & EO	Av	6	2	D, T, A, B	A&R
Tombor et al 2018	101	58	30.7	23	EO	-	4	2.5	G	-
van Dongen-Boomsma et al 2008	48	50	34.6	50	EC & EO	Mas	4	2	T, A, B	A
Woltering et al 2012	35	49	25.1	49	EC & EO	Av	4	2	T, A, B	A&R
Schizophrenia
Andreou at al 2015	44	50	24	18	EC	Av	7.5	2	G	-
Bandyopadhyaya et al 2011	40	50	28.7	0	EC	LE	1	1	G	A
Baradits et al 2018	136	56	33.7	57	EC	Av	2	2	G	A
Begic et al 2000	72/75	69/67	27.3/27.9	50/49	EC	-	10	2	D, T, A, B	-
Begić et al 2011	60	50	33.6	65	EC	LE	-	20	D, T, A, B	A
Clementz et al 1994	163	69	26.7	33	EC	LE	3	8	D, T, A, B	-
Garakh et al 2015	72	55	28.2	50	EC	EL	1.5	5	D, T, A, B, G	-
Goldstein et al 2015	26	50	35.7	31	EC	Av	2	4	A	A
Hanslmayr et al 2013	52	50	25.9	19	EO	Av	2	2	D, T, A, B, G	A&R
Harris et al 2001	80	50	35	27	EC	EL	2	2	D, T, A, B	A
Harris et al 2006	80	50	36.3	35	EC	EL	2	2.56	D, T, A, B	A
Hong et al 2012	238	46	40.4	36	EC	Mas	5	-	D, T, A, B, G	-
Itoh et al 2011	34	50	26.5	35	EC	LE	5	1	D, T, A, B	-
John et al 2009	53	47	29	38	EC	EL	3	2	D, T, A, B	A&R
Kam et al 2013	268	51	39.5	43	EC	N	3	2.048	D, T, A, B, G	A
Kim et al 2015_2	180	50	35.4	-	EC	Mas	3	1	D, T, A, B	A
Kirino 2004	50	50	29.6	36	EC & EO	LE	5	5	D, T, A, B	R
Kirino 2007	50	50	29.6	36	EC & EO	LE	5	5	D, T, A, B	R
Knott et al 2001	34	50	33.2	6	EC	EL	10	2.5	D, T, A, B	A&R
Knyazeva et al 2008	28	50	33.3	21	EC	Av	3.5	1	D, T, A, B, G	A
Mientus et al 2002	39	51	34	49	EC	Fz	2	30	D, T, A, B	A
Mitra et al 2015	30	50	29.1	20	EC	Av	3	30	G	-
Mitra et al 2017	30	50	29	20	EC	Av	3	30	T, A	A
Moeini et al 2017	77	50	43.5	41	EC & EO	EL	9	1	A	-
Narayanan et al 2012	425	47	35.9	40	EO	N	-	-	D, T, A, B	-
Omori et al 1995	40	50	26.1	20	EC	EL	-	5	D, T, A, B	-
Pascual-Marquis et al 1999	45	80	26.4	55	EC	Av	-	2	D, T, A, B	-
Ranlund et al 2014	201	53	32.5	41	EC & EO	EL	5	2.048	D, T, A, B	-
Schug et al 2011	80	59	34.7	22	EC	EL	3	1	D, T, A, B	-
Shreekantiah Umesh et al 2016	40	50	29.8	0	EC	Av	10	60	-	-
Sponhein et al 1994	204	50	27.2	24	EC	LE	3	8	D, T, A, B	-
Tikka et al 2014	67	45	24.4	0	EC	EL	10	60	G	-
Tislerova et al 2007	61	33	26	48	EC	Av	30	-	D, T, A, B	-
Veiga et al 2003	65	61	30	40	EC	EL	20		D, T, A, B	A&R
Venables et al 2009	127	62	44.2	28	EC & EO	LE	6	4	D/T/A, B/G	-
Wada et al 1994	34	59	23.2	50	EC	EL	12.5	5	D, T, A, B	A
Wuebben et al 2001	272	86	34	-	EC	EL	2	1.5	D, T, A, B	A
ASD/Autism
Burnette et al 2011	63	44	12.1	10	EC & EO	Av	6	1	A	-
Chan et al 2006	122	86	7.4	53	EO	Ears	6	60	D, T, A, B	A&R
Chan et al 2007	156	58	9.2	31	EO	LE	5	60	D, T, A, B	A&R
Coben et al 2008	40	50	9	30	EC	LE		2.56	D, T, A, B	A&R
Dawson et al 1995	56	50	11	18	EO	LE	3	1	D, T, A, B	-
Jaime et al 2016	33	52	16.3	24	EO	Av	5	2	A, B	-
Kozhushko et al 2018	112	62.5	6.2	29	EO	LE	2	4	T, A, B	A
Lefebvre et al 2018	88	50	9.6	25	EC	LE	10	1	A	-
Machado et al 2015	25	56	5.6	36	EO	LE	10	5.12	D, T, A, B, G	A
Mathewson et al 2012	31	52	35.6	23	EC & EO	Cz	6	1	A	-
Maxwell et al 2015	33	54	14.6	0	EO	N	3	1	G	-
Orekhova et al 2007	80	50	5	0	EO	LE	2	2.5	B, G	-
Sheikhani et al 2012	28	39	9.35	29	EO	EL	20	3	D, T, A, B, G	-
Stroganova et al 2007	80	50	5	0	EO	LE	2	2.5	D, T, A	A
Sutton et al 2005	43	46	11	19	EC & EO	LE	-	1	A	-
Tierney et al 2012	59 /30	58/33	0.5/2	-	EO	Av	2	4	D, T, A, B, G	A
van Diessen et al 2015	38	50	10.3	16	EC	Av	-	8	D, T, A, B, G	R
Depression
Arns et al 2015	1344	25	37.5	57	EC & EO	Mas	4	4	T	-
Begić et al 2011	63	48	45.5	68	EC	LE	-	20	D, T, A, B	A
Bell et al 1998	21	48	39	100	EC & EO	LE	2	-	A	A
Bruder et al 1997	51	51	37	51	EC & EO	N/Cz	6	1.28	D, T, A, B	-
Bruder et al 2008	36	50	33.7	28	EC & EO	N	8	1.28	T, A	-
Cook et al 2014	168	28	39.2	59	EC	LE	10	2	T	A&R
Debener et al 2000	37	59	47.2	67	EC & EO	EL	8	2	A	A
Deldin & Chiu 2005	33	54	39.5	76	EC	Cz	6	1	A	A
Grin-Yatsenko et al 2009	637	83	36.8	58	EC & EO	Av	6	4.096	T, A, B	A
Jaworska et al 2012	96	45	38.4	54	EC & EO	Mas, Av & Cz	6	2	T, A	A
Kemp et al 2010	30	50	41.1	60	EC	Mas	2	4	D, T, A, B	A
Knott et al 2001	92	25	36.9	0	EC	LE	20	2.5	D, T, A, B	A&R
Korb et al 2008	74	50	38.1	54	EC	LE	20	2	D, T, A, B	A&R
Kwon et al 1996	40	50	44	65	EC	Bipolar	15	2.5	D, T, A, B	A
Morgan et al 2005	104	27	50.8	65	EC	-	-	32	D, T, A, B	A&R
Pizzagalli et al 2002	56	32	36.5	59	EC	Av	30	2.048	D, T, A, B	A
Price et al 2008	54	28	40.7	38	EC	Cz	2	4	A	A
Slobodskoy-Plusnin 2018	27	41	27	59	EC & EO	EL	8	7	D, T	-
OCD
Bucci et al 2004	64	50	28.1	47	EC	EL	5	5	D, T, A, B	A&R
Kamaradova et al 2016	35	43	32.4	31	EC	"Standard"	-	2	D, T, A, B	-
Karadag et al 2003	63	49	33.4	73	EC	Av	-	10	D, T, A, B	A&R
Kopˇrivová et al 2013	100	50	31.3	66	EC	Av	-	-	D, T, A, B, G	A
Kopřivová et al 2011	100	50	28.8	57	EC	Av	-	-	D, T, A, B, G	A&R
Molina et al 1995	26	50	34.7	35	EC	EL	15	2	D, T, A, B	-
Olbrich et al 2013	60	50	34.5	57	EC	Av	15	-	D, T, A, B	A
Pogarell et al 2006	36	50	32.8	56	EC	Cz	5	2	D, T, A, B	A
Tot et al 2002	42	48	29	74	EC	Cz	30	2	D, T, A, B	R
Velikova et al 2010	74	50	31.3	59	EC	"Binaural"	5	2	D, T, A, B	A
PTSD
Begić et al 2001	38	53	41.6	0	EC	EL	10	10	D, T, A, B	-
Clancy et al 2017	45	44	33.5	53	EO	FCz	2	1	A, G	R
Ehlers et al 2006	146	-	-	-	EC	LE	12	4	D, T, A, B, G	R
Falconer et al 2008	88	50	43	50	EC & EO	-	6	4	D, T, A, B	A
Imperatori et al 2014	34	50	38	59	EC	Mas	5	2	D, T, A, B, G	-
Jokić-Begić & Begić 2003	116	32	37.2	0	-	EL		10	D, T, A, B	-
Kemp et al 2010	29	51	41.9	62	EC	Mas	2	4	D, T, A, B	A
McFarlane et al 2005	407	47	32.3	50	EC & EO	Mas	4	4	D, T, A, B	-
Rabe et al 2006	45	51	40	78	EC & EO	Mas	8	4	A	-
Shankman et al 2008	74	57	38.3	42	EC & EO	Av	4	4	A	-
Todder et al 2012	20	50	41.7	0	EC	LE	3	2	T	A
Veltmeyer et al 2006	170	80	40.4	50	EO	Mas	2	4	D, T, A, B	A
Wahbeh & Oken 2013	86	31	53.7	0	EC	Av	5	2	D, T, A, B	A
Alcohol Addiction
Andrew & Fein 2010	96	50	46.3	48	EO	Av	3	0.5	T	-
Bauer 2001	129	17	35.1	33	EC	-	5	1.28	D, T, A, B	R
Fein & Allen 2005	102	50	31.5	39	EC	Right ear	5	2	T, A, B	A
Gunther et al 1997	28	46	44.4	0	EC	Av	5	6	D, T, A, B	R
Herrera-Díaz et al 2016	30	50	39.9	100	EC	EL	-	2.56	D, T, A, B	A&R
Rangaswamy et al 2002	614	50	32	51	EC	Bipolar	4.25	2	B	A
Rangaswamy et al 2003	614	50	32	51	EC	Bipolar	4.25	2	T	A
Saletu-Zyhlarz et al 2004	44	50	41.5	32	EC	Mas	3	5	D, T, A, B	A&R
Son et al 2015	42	59	26.7	0	EC & EO	Mas	10	20-60	D, T, A, B	A&R
Internet Addiction
Choi et al 2013	41	49	22.8	44	EC & EO	Mas	10	20-60	D, T, A, B, G	A&R
Kim et al 2017	49	59	23.3	0	EC & EO	Mas	10	20-60	D, T, A, B	A&R
Lee et al 2014	52	65	23.5	29	EC & EO	Mas	10	20-60	D, T, A, B	A&R
Son et al 2015	59	33	23.25	0	EC & EO	Mas	10	20-60	D, T, A, B	A&R
Opiate Addiction
Motlagh et al 2016	45	42	36.8	0	EC	EL	5	2	D, T, A, B	-
Wang et al 2015	42	59	36.7	40	EC & EO	Mas	4	4	D, T, A, B	A
Wang et al 2016	42	59	36.7	40	EC & EO	Mas	4	4	G	A
Zhao et al 2017	40	50	30.3	0	EC	Mas	5	8	D, T, A, B, G	A
Panic Disorder
Gordeev et al 2008	105	27	31.1	69	-	Ears	-	8	D, T, A, B	A
de Carvalho et al 2015	45	47	39.6	74	EO	Av	4	4	B	A
Knott et al 1996	53	36	34.2	60	EC	LE	20	2	D, T, A, B	A&R
Wise et al 2011	156	67	35.1	71	EC & EO	Mas	2	4	T, A, B	-
Bipolar disorder
Basar et al 2012	36	50	31	72	EC & EO	EL	8	1	A	-
Clementz et al1994	144	78	28.6	42	EC	LE	3	8	D, T, A, B	-
El-Badri et al 2001	55	47	29.2	56	EC & EO	Mas	-	2	D, T, A, B	-
Kam et al 2013	212	64	40	55	EC	N	3	2.048	D, T, A, B, G	A
Moeini et al 2015	39	46	16.2	51	EC & EO	A1/A2	10	40	A	-
Narayanan et al 2012	434	46	36.5	55	EO	N	-	-	D, T, A, B	-
Anxiety
Oathes et al 2008	30	50	36	83	EC	LE	-	-	G	-
Sachs et al 2004	50	50	-	-	EC & EO	Mas	5	5	D, T, A, B	A&R
Xing et al 2017	64	50	26.3	69	EO	-	8	7	D, T, A, B	A

## Sheet: Supplementary Table 2
Supplementary Table 2: Common neuropsychiatric questionnaires used to diagnose disorders
General	ADHD	Depression	Bipolar Disorder	Addiction	Schizophrenia	PTSD	OCD	Autism	Panic Disorder	Anxiety
Diagnostic and Statistical Manual of Mental Disorders (DSM-III-R; DSM-IV; DSM-5)	Child Behaviour Checklist (CBCL)	Beck Depression Inventory (BDI)	Young Mania Rating Scale (YMRS)	Addiction Severity Index (ASI)	Positive and Negative Syndrome Scale (PANSS)	Clinician-Administered PTSD Scale (CAPS)	Yale-Brown Obsessive Compulsive Scale (Y-BOCS)	Autism Diagnostic Interview- Revised (ADI-R)	Beck Depression Inventory (BDI)	Beck Depression Inventory (BDI)
International Classification of Diseases (ICD-9/10)	Conners’ Parent Rating Scale (CPRS)	Hamilton Anxiety Rating Scale (HAM-A)	Beck Depression Inventory (BDI)	Young’s Internet Addiction Test (IAT)	Strauss–Carpenter Level of Function (LOF)	PTSD Checklist	Hamilton Rating Scale for Depression (HAM-D)	Autism Diagnostic Observation Schedule (ADOS)	Beck Anxiety Inventory (BAI)	Liebowitz Social Anxiety Scale (LSAS)
General Health Questionnaire 5/12 (GHQ-5/12)	Conners’ Adult ADHD Rating Scales (CAARS)	Hamilton Rating Scale for Depression (HAM-D)		Barratt Impulsiveness Scale-11 (BIS-11)	Scale for Assessment of Negative Symptoms (SANS)	Spielberger State/Trait Anxiety Inventory (STAI)	Beck Depression Inventory (BDI)	Autism Spectrum Screening Questionnaire (ASSQ)	Panic and Agoraphobia Scale (PAS)	Penn State Worry Questionnaire (PSWQ)
Structured Clinical Interview for DSM Disorders (SCID)	Wender Utah Rating Scale (WURS)	Depression, Anxiety and Stress Scales (DASS)		Michigan Alcoholism Screening Test (MAST)	Brief Psychiatric Rating Scale (BPRS)	Depression, Anxiety and Stress Scales (DASS)	Beck Anxiety Inventory (BAI)	Autism-spectrum quotient (AQ)	Depression, Anxiety and Stress Scales (DASS)	Anxiety Disorder Interview Schedule- IV (ADIS-IV)
Mini-International Neuropsychiatric Interview (MINI; MINI-Plus)	Adult ADHD Self Report Scale (ASRS)	Spielberger State/Trait Anxiety Inventory (STAI)		Drug Abuse Screening Test (DAST-10)		Early Life Stress Scale (ELS)	Hamilton Anxiety Rating Scale (HAM-A)	Social Communication Questionnaire (SCQ)	Spielberger State/Trait Anxiety Inventory (STAI)
Symptom Checklist- 90-Revised (SCL-90-R)	Parental account of children’s symptoms (PACS)
Diagnostic Interview Schedule for Children Version IV (DISC-IV)	Conners’ teacher rating scale—revised (CTRS-R)

## Sheet: Supplementary Table 3
Supplementary Table 3: Number of reported absolute significant increases, significant decreases or non-significant results across all experimental comparisons
	DELTA			THETA			ALPHA			BETA			GAMMA
ADHD children (EC)	13*	1	3*	25	3	1	5	8	6	6***	6	12***	1		3
ADHD adults (EC)	1	1	1	3	2		1	1	1	1	2
Schizophrenia (EC)	18*	3	2*	16	5	1	4**	7	12**	5	10	2	5	3	1
Addiction- alcohol (EC)	1		1	2	1		1	1		4	1
Addiction- internet (EC)	1	2	1	1	3			4			1	3	1
Autism (EC)			1		1			2				1
Depression (EC)	3	2		5	4			6	2	4*	2	1*
Bipolar (EC)		1		1	1			1	1		1			1
PTSD (EC)		3	1	2	2	1		5	1	1	2	1		1
OCD (EC)	7			3		1		1	2	2		2
ADHD children (EO)	2		1	5	5		2*	6	1*	1	6
ADHD adults (EO)	2	1		3	2		1	2		1	3				1
Schizophrenia (EO)	1	1		3			2			2				1
Autism (EO)	2	3	2	2	4	2	2	2	5	3	4	2	2	1	3
Depression (EO)	1			2				1		1
Bipolar (EO)	2			2			3		1	2
PTSD (EO)			1			2		1	2		1	1
Addiction- opioids (EC&EO)		2	1	1	1	1	1		2	2	1		2
Depression (EC&EO)				2			3	1
Panic Disorder (EC&EO)	1			2	2		1	1	2	2	1	1
Anxiety (EC&EO)		1	1		1	1		2			1		1
Autism (EC&EO)								1	1
*includes 1 study where there is a regional split of increases and decreases across the scalp
**includes 2 studies where there is a regional split of increases and decreases across the scalp
***includes 3 studies where there is a regional split of increases and decreases across the scalp
Colour coding of studies (blue = increase, red = decrease, grey = no change; Number in box denotes the number of study comparisons showing that effect (darker shading = higher number)
Colour Key:	10+	2018-06-10	2018-02-05	1	10+	2018-06-10	2018-02-05	1	10+	2018-06-10	2018-02-05	1

## Sheet: Supplementary Table 4
Supplementary Table 4. Number of reported relative significant increases, significant decreases or non-significant results across all study comparisons
	DELTA			THETA			ALPHA			BETA			GAMMA
ADHD children (EC)	6**	3	8**	28	1	1	1*	3	24*	1	2	21		1	3
ADHD adults (EC)				2				1	1
Schizophrenia (EC)	2	1		1	1	1		2			2
Addiction- alcohol (EC)		2			2			2	1	4	1
Addiction- internet (EC)		4			4			4			4		1
Autism (EC)		1	1	1	1			2			2		1
Depression (EC)		3			4			3		1	2
OCD (EC)	2			2					2	1
ADHD children (EO)		1		1	1			1	1	1	1	1		1
ADHD adults (EO)		2		2				2				2
Autism (EO)	1	1			2			1	1		2
*include 1 study where there is a regional split of increases and decreases across the scalp
**includes 2 studies where there is a regional split of increases and decreases across the scalp
Colour coding of studies (blue = increase, red = decrease, grey = no change; Number in box denotes the number of study comparisons showing that effect (darker shading = higher number)
Colour Key:	10+	2018-06-10	2018-02-05	1	10+	2018-06-10	2018-02-05	1	10+	2018-06-10	2018-02-05	1

## Sheet: Supplementary Table 5
Supplemenatry Table 5: Average magnitude of increases and decreases for absolute and relative results
ABSOLUTE	Delta		Theta		Alpha		Beta		Gamma
ADHD children (EC)	31	n/a	34	n/a	16	-39	24	-26	n/a	-42
ADHD adults (EC)	n/a	-29	25		38	n/a	n/a
Schizophrenia (EC)	39	-35	47	n/a	64	-58	34	-51	45	-59
Addiction- alcohol (EC)	28	n/a	n/a		n/a		26
Addiction- internet (EC)	15	-28	15					-29	41
Autism (EC)		-31						-21
Depression (EC)	38		36			-57	45	n/a
Bipolar (EC)			n/a			-55
PTSD (EC)		n/a	21	n/a		n/a	22	n/a
OCD (EC)	27		28	-31		-41	35	n/a
ADHD children (EO)	35	-14	35		n/a	n/a	15
ADHD adults (EO)	26		43		42		30			-40
Schizophrenia (EO)	n/a		53		n/a		n/a
Autism (EO)	33	-4	36	-3	32	-14	30	-23	n/a	-15
Depression (EO)	n/a		n/a
Bipolar (EO)	55		44		57	-38	56
PTSD (EO)		n/a		-22		-28		n/a
Addiction- opioids (EC&EO)			14		14	n/a	35		33
Depression (EC&EO)			55		50
Panic Disorder (EC&EO)	n/a		34		n/a	-39	49	n/a
Anxiety (EC&EO)		n/a		n/a					n/a
RELATIVE	Delta		Theta		Alpha		Beta		Gamma
ADHD children (EC)	n/a	-13	22	n/a	n/a	-31	n/a	-25		-46
ADHD adults (EC)			11			-67
Schizophrenia (EC)	28		n/a	-33
Addiction- alcohol (EC)						n/a	37
Addiction- internet (EC)									n/a
Autism (EC)		-14	13						50
Depression (EC)							n/a
OCD (EC)	36		n/a			-23	n/a
ADHD children (EO)			n/a			n/a	20	-36
ADHD adults (EO)			22					-27
Autism (EO)	11					-23
n/a = there were no reported magnitudes for the signficant change in power
Colour coding of studies (blue = increase, red = decrease Number in box denotes the size of magnitude change (darker shading = greater magnitude)
Colour Key:	n/a = magnitudes not available
	60+			-60+
	40 to 60			-40 to -60
	20 to 40			-20 to -40
	0 to 20			0 to -20

## Sheet: Supplementary Table 6
Supplementary Table 6: Reported correlations between individual bands and symptom severity
Study	Disorder	Symptom	Band	Region	Correlation value
Andrew & Fein 2010	Addiction - alcohol	Alcohol use variables, duration of abstinence	-	-	None significant
Fein & Allen 2005	Addiction - alcohol	Alcohol dose variables	Beta	Whole brain	−0.34 to -0.56
Fein & Allen 2005	Addiction - alcohol	Alcohol dose variables	Alpha	Fz, FCz, Cz, and CPz	−0.28 to -0.39
Rangaswamy et al 2002	Addiction - alcohol	Clinical Variables	-	-	None significant
Rangaswamy et al 2003	Addiction - alcohol	Clinical Variables	-	-	None significant
Choi et al 2013	Addiction - internet	Severity of Internet Addiction	Beta (A)	Frontal	-0.41
Choi et al 2013	Addiction - internet	Severity of Internet Addiction	Gamma (A)	Frontal	0.35
Choi et al 2013	Addiction - internet	BIS-11 scores	Beta (A)	Frontal	-0.35
Choi et al 2013	Addiction - internet	BIS-11 scores	Gamma (R)	Frontal	0.36
Lee et al 2014	Addiction - Internet	Clinical Variables	-	-	None significant
Son et al 2015	Addiction - internet; Addiction - alcohol	Clinical Variables	-	-	None significant
Barry et al 2010	ADHD	Inattentive (DSM)	Gamma (A)	-	-0.35
Barry et al 2010	ADHD	Total Scales (DSM)	Gamma (A)	-	-0.37
Bresnahan & Barry 2002	ADHD	Three SCL-90-R symptoms that differed significantly between the ADHD and non-ADHD groups	-	-	None Significant
Dupuy et al 2014	ADHD	Symptoms of inattention	Delta (R)	-	0.37(regression analysis)
Dupuy et al 2014	ADHD	Symptoms of inattention	Gamma (R)	-	-0.25(regression analysis)
Dupuy et al 2014	ADHD	Symptoms of hyperactivity–impulsivity	Delta (R)	-	0.39 (regression analysis)
Dupuy et al 2014	ADHD	Symptoms of depression	Alpha (A)	-	-0.29(regression analysis)
Dupuy et al 2014	ADHD	Symptoms of social maladjustment	Alpha (R)		0.24 (regression analysis)
Kim et al 2016	ADHD	Attention quotient(AQ) and Response Control Quotient (RCQ) on the Intermediate Visual and Auditory Continuous Performance Test	Theta	-	AQ: -0.33 RCQ: -0.32
Ogrim et al 2012	ADHD	Conners Rating scale revised Parent (cog/inatt, social probl, ADHD index, DSM inatt, DSM total)	Theta	Cz	0.42 to 0.61
Ogrim et al 2012	ADHD	Conners Rating scale revised teacher (cog/inatt, hyper, DSM hyp/imp)	Theta	Cz	0.31 to -0.36
Ogrim et al 2012	ADHD	Conners Rating scale revised Parent (cog/inatt, DSM total)	Beta	Cz	0.28
Ogrim et al 2012	ADHD	Conners Rating scale revised teacher (cogn-inatt)	Beta	Cz	0.41
Ogrim et al 2012	ADHD	BRIEF - parent (initiate, monitor, meta-cognition)	Theta	Cz	0.32 to 0.45
Ogrim et al 2012	ADHD	BRIEF - teacher (inhibit, plan/organise)	Theta	Cz	0.33 to -0.39
Ogrim et al 2012	ADHD	BRIEF - teacher (initiate, plan/organise, working memroy, meta-cognition)	Beta	Cz	0.29 to 0.33
Park et al 2017	ADHD	K-ARS score in the ADHD+IGD group	Beta (R)	Temporal	0.556
Roh et al 2015	ADHD	K-ARS score (inattention)	Theta	Frontal left	0.604
Roh et al 2015	ADHD	K-ARS score (inattention)	Theta	Frontal right	0.608
Roh et al 2015	ADHD	K-ARS score (inattention)	Theta	Central left	0.799
Roh et al 2015	ADHD	ADHD Diagnostic System visual reaction times	Theta	Global	0.679
Roh et al 2015	ADHD	ADHD Diagnostic System auditory comission errors	Gamma	Central right	0.781
Roh et al 2015	ADHD	ADHD Diagnostic System visual omission and comission errors	Theta	Occipital	0.64
Rommel et al 2017	ADHD	DIVA	Delta	Global	0.17
Swartwood et al 2003	ADHD	ADDES	Beta	T5	0.43
Tombor et al 2018	ADHD	CAARS	Gamma	Central	Least Squares analysis
Shephard et al 2018	ASD/ADHD	SCQ scores	Delta	Parietal	-0.33
Shephard et al 2018	ASD/ADHD	SCQ scores	Theta	Frontal	-0.239
Shephard et al 2018	ASD/ADHD	SCQ scores	Theta	Central	-0.301
Shephard et al 2018	ASD/ADHD	SCQ scores	Theta	Parietal	-0.332
Shephard et al 2018	ASD/ADHD	SCQ scores	Alpha	Frontal	-0.38
Shephard et al 2018	ASD/ADHD	SCQ scores	Alpha	Central	-0.468
Shephard et al 2018	ASD/ADHD	SCQ scores	Alpha	Parietal	-0.44
Shephard et al 2018	ASD/ADHD	SCQ scores	Alpha	Occipital	-0.387
Maxwell et al 2015	ASD/ADHD	Social Responsiveness Scale total score	Gamma	Right lateral	-0.35
Arns et al 2015	Depression	Symptom severity	Theta	Frontal	0.06 to 0.10
Pizzagalli et al 2002	Depression	Beck depresison inventory scores (melancholic patients only)	Beta	Frontal (asymmetry)	0.6
Pizzagalli et al 2002	Depression	STAI scores (melancholic patients only)	Beta	Right frontal	0.8
Price et al 2008	Depression	HAM-D BDI	Alpha	Global	None significant
Kamaradova et al 2016	OCD	Yale-Brown Obsessive Compulsive Scale score			None significant
Kopřivová et al 2011	OCD	Y-BOCS scores; obsessive–compulsive symptoms,	-	-	None Significant
Pogarell et al 2006	OCD	Obsessions	Delta	Right parietal	0.54
Pogarell et al 2006	OCD	Obsessions	Theta	Left frontal/temporal	0.48
Pogarell et al 2006	OCD	Obsessions	Theta	Right parietal	0.54
Pogarell et al 2006	OCD	Obsessions	Alpha	Frontal/temporal	0.48 to 0.61
Pogarell et al 2006	OCD	Obsessions	Alpha	Parietal/occipital	0.7
Pogarell et al 2006	OCD	Obsessions	Beta	Left temporal	0.63
Pogarell et al 2006	OCD	Obsessions	Beta	Right central/parietal	0.54
Pogarell et al 2006	OCD	Obsessions	Beta	Parietal/occipital	0.62 to 0.67
Pogarell et al 2006	OCD	Compulsions	Delta	Right temporal	-0.6
Pogarell et al 2006	OCD	Compulsions	Delta	Left central/parietal	-0.55
Pogarell et al 2006	OCD	Compulsions	Delta	Left parietal/occipital	-0.51
Pogarell et al 2006	OCD	Compulsions	Theta	Right Parietal/occipital	-0.54
Pogarell et al 2006	OCD	Compulsions	Alpha	Right temporal	-0.48
Pogarell et al 2006	OCD	Compulsions	Beta	Right temporal	-0.47
Tot et al 2002	OCD	Y-BOCS scores	Theta	Left Temporal	0.39
Clancy et al 2017	PTSD	Severity of ‘hypervigilance’ (PTSD Checklist)	Alpha	Posterior	-0.21
Kemp et al 2010	PTSD	Clinician-Administered PTSD Scale for DSM-IV (total) scores	Alpha	Right Frontal	-0.62
Veltmeyer et al 2006	PTSD	Clinician-Administered PTSD Scale for DSM-IV arousal scores	Alpha	Frontal	-0.46
Wahbeh & Oken 2013	PTSD	Total PTSD symptoms (Clinician-Administered PTSD Scale)	Alpha peak frequency	Whole brain	0.22
Wahbeh & Oken 2013	PTSD	Total PTSD symptoms (Posttraumatic Stress Disorder Checklist Scale)	Alpha peak frequency	Whole brain	0.32
Bandyopadhyaya et al 2011	Schizophrenia	Depression (PANSS)	Gamma	Central and Right Frontal	0.449
Baradits et al 2018	Schizophrenia	Higher symptom severity(PANSS)	Gamma	Posterior	all p<0.003
Garakh et al 2015	Schizophrenia	PANSS negative subscale scores	Theta	Right Frontal	0.38
Garakh et al 2015	Schizophrenia	PANSS negative subscale scores	Theta	Left Occipital	0.37
Garakh et al 2015	Schizophrenia	PANSS negative subscale scores	Alpha	Central & Posterior	0.35 to 0.40
Garakh et al 2015	Schizophrenia	PANSS negative subscale scores	Beta	Central & Posterior	0.35 to 0.47
Mitra et al 2015	Schizophrenia	PANSS scores	Alpha/Theta	-	None Significant
Shreekantiah Umesh et al 2016	Schizophrenia	PANSS & SANS scores	-	-	None Significant
Tikka et al 2014	Schizophrenia	PANSS scores	Gamma	-	None Significant
Venables et al 2009	Schizophrenia	Lifetime negative symptomatology	Theta (EC)	Frontal	0.43
Venables et al 2009	Schizophrenia	Lifetime negative symptomatology	Theta (EC)	Central	0.43
Venables et al 2009	Schizophrenia	Lifetime negative symptomatology	Theta (EC)	Parietal	0.41
Venables et al 2009	Schizophrenia	Lifetime negative symptomatology	Theta (EC)	Temporal	0.31
Venables et al 2009	Schizophrenia	Lifetime negative symptomatology	Theta (EC)	Occipital	0.45
Sachs et al 2004	Anxiety	Trait anxiety scores	Theta	Frontotemporal	p<0.05
Knott et al 1996	Panic Disorder	General anxiety self-report scores	Beta(R)	-	0.48 to 0.66
Narayanan et al 2012	Bipolar disorder & schizophrenia	Schizophrenia- Bipolar Scale scores	Theta		0.16
Kozhushko et al 2018	ASD	Attention	Theta	Parietal	-0.61
Harris et al 2001	Schizophrenia	Psychomotor poverty	Delta	Pz	0.42
Harris et al 2001	Schizophrenia	Reality distortion	Alpha	Posterior	0.34
Harris et al 2001	Schizophrenia	Reality distortion	Alpha	Anterior	0.37
Harris et al 2001	Schizophrenia	Disorganisation	Alpha	Global	-0.32
Harris et al 2001	Schizophrenia	Disorganisation	Beta	Anterior	-0.34
Harris et al 2001	Schizophrenia	Psychomotor poverty	Beta	Global	0.46
Itoh et al 2011	Schizophrenia	Scale for the Assessment of Negative Symptoms.	Delta	Frontal	-0.52 to -0.56
Itoh et al 2011	Schizophrenia	Scale for the Assessment of Negative Symptoms.	Delta	Temporal	-0.50 to -0.60
Knyazeva et al 2008	Schizophrenia	General Psychopathology Scale (PANSS)	Alpha	-	-0.55
Knyazeva et al 2008	Schizophrenia	Positive Symptom Scale (PANSS)	Alpha	-	-0.51
Wuebben et al 2001	Schizophrenia	AMDP scale	-	-	None Significant
